# Supplementary material for: Phylogenetic and Epigenetic Footprinting of the Putative Enhancers of the Peg3 Domain
Source: PLoS One. 2016 Apr 22;11(4):e0154216. doi: 10.1371/journal.pone.0154216 (PMC4841594; doi:10.1371/journal.pone.0154216)
Supplement: S1 Table — (XLSX) [file pone.0154216.s005.xlsx]

## Sheet: Sheet1
Primers for COBRA
Human
loci	Primer Name	Primer Sequence	Genomic Position (hg38)	Size	Enzymes for COBRA
hPEG3	hPEG3_ICR_bis_a	GTATTTTGTGGTGAATAAAGTTTTGGTTAG	chr19:56838548-56838923	375	HpyCH4IV
	hPEG3_ICR_bis_b	CCCACCTAAATACCATCTTTAATC
hUSP29	hUSP29_pro_bis_a	GGTTTGTAGATTTGATTTTGGTAGT	chr19:57118984-57119341	357	TaqI
	hUSP29_pro_bis_b	TATTTACCTCAACCACCC
hECR5	hECR5_bis_a	ATTTTGTTTGTTGGTGTTAGGTAGGGGTTT	chr19:56885183-56885547	364	Hpy199III
	hECR5_bis_b	CCCTAAAACACCTCTCTAAAAAATAAATTC
hECR8	hECR8_bis_a	TGTGTTTTAGAATTTTAGTTTGTATTTTA	chr19:56900682-56901001	319	TaqI
	hECR8_bis_b	CCAACTTATAAAAAATTAACATTTAAACATC
hECR13	hECR13_bis_a	GTTGTAGGAGGGATTGGTATTAGATTTGA	chr19:56936917-56937332	415	HpyChIV
	hECR13_bis_b	AACACAAACACCCAATCCATCAAAAAA
hECR18	hECR18_bis_a	GGGTTGGTTAGAAGTAGTTTGATAGGTTATAG	chr19:57057179-57057648	469	HphI
	hECR18_bis_b	CATCTTTAACTCCAACAATTATAAACTTTCCTCC
Mouse
loci	Primer Name	Primer Sequence	Genomic Position (mm10)	Size	Enzymes for COBRA
mPeg3-Pro	mPeg3_pro_bis_a	AATAGTAGTTTGATTGGTAGGGTGTGGGA	chr7:6730175-6730555	380	FokI
	mPeg3_pro_bis_b	CACCCCAAACACCATCTAAACTCTACAAAC
mECR2	mECR2_bis_a	GGGAGGAAAAGGTATGTTTGGAAATGGTGA	chr7:6749187-6749466	279	TaqI
	mECR2_bis_b	CTAAAAATATCTAACTAAACTCAACACCTAAC
mECR4	mECR4_bis_a	ATTGGTTTATAGTTAGGGAAGGAAGTAGT	chr7:6759695-6760018	323	HpyCh4IV
	mECR4_bis_b	AAATCTCTCTAAAACATAATACTATTCTAT
mECR5	mECR5_bis_a	TTTTTTGTTGGGGTTAGGGAAATGAGTT	chr7:6770297-6770657	360	HphI
	mECR5_bis_b	CCTACTCCACCCCCTAAAAATATATACA
mECR6	mECR6_bis_a	GTAGTTATTTTAAGGAAGGTTTGTTG	chr7:6776442-6776819	377	BstUI
	mECR6_bis_b	CCCCAATCCCAACCCCACAAACAACTAACT
mECR8	mECR8_bis_a	TTTGGAATTTATAAGAGGAAGGGGTTAAGT	chr7:6781543-6781927	384	HphI
	mECR8_bis_b	CACTAACAAAACCTACCTCCCTAATTTAC
mECR18	mECR18_bis_a	GGGGTTTTTTAGAATTTGTTTTATGGAGGT	chr7:6913709 -6914130	421	TaqI
	mECR18_bis_b	CTCTATCTCTTTAAATATATCCAAAACTATC
mH19-ECR1	mH19_ECR1_bis_a	TTAGGTTTGAGGTGGTAGTTTTTAG	chr7:142611866-142612222	356	TaqI
	mH19_ECR1_bis_b	TAAACTTTCCCAAAAAAACTAAACC
Primers for ChIP*
loci	Primer Name	Primer Sequence	Genomic Position (mm9)	Size
ECR1	_F	AGAGAGGTGAGCCTTGAAAGGT	chr7:6700859+6701125	267
	_R	GTGCTCCAAGCCCTTGTCAGCT
ECR2	_F	CTGGCTGACCCCATTCTTAGGA	chr7:6701804+6702141	338
	_R	GACAGTTGCGCAATGTCCCCTC
ECR3	_F	CCCGAGAAGATGACGAGGACGGT	chr7:6706165+6706435	271
	_R	ACTCACTGTTAGCTTATGCAAG
ECR4	_F	TCGCCTCGGTGGACACGCTTCTG	chr7:6712479+6712740	262
	_R	TCAGAGAGACTCCGGATTAGCCT
ECR5	_F	GGTTCTTGGGTGGCAGGCCCAAG	chr7:6722969+6723270	302
	_R	CACTCCGAGGGGGTGGAGCAGA
ECR6	_F	TATGGTGTGGGATCCATCGTAG	chr7:6729136+6729374	239
	_R	CGTGGCACGGTTCTGTGTGCTTTGC
ECR7	_F	GGCTCCAGGAACTGGCTGTCAG	chr7:6729982+6730212	231
	_R	AGCCTTAGCTGGCCTGCTGTGG
ECR8	_F	GGGGTTAAGCCTTCTAGCCCA	chr7:6734275+6734643	369
	_R	GTAGGCTCTGTCAGTGACGCT
ECR9	_F	CTGGCTACACTGAATCCCACAG	chr7:6737387+6737614	228
	_R	GTAATTCCCACCACACCCCAAG
ECR10	_F	CCTGAACATCACACATCTCCCA	chr7:6740801+6741262	462
	_R	CTCATGTGCTAGGCCTGATGA
ECR11	_F	GGTGGGGGAAGCAAAGCATCTCA	chr7:6753381+6754001	621
	_R	CACCATTATGCAAACATGACTGC
ECR12	_F	CCGGTGTATTCGTGTTCACAAG	chr7:6763368+6763594	227
	_R	ACTCTGAATGCTTTCCCCCAGG
ECR13	_F	GGAATGCGCAAGTTTCTAATTG	chr7:6767731+6768003	273
	_R	CTACCAGCTATATCCTTCCAAG
ECR14	_F	CATCTGGTAGTGTGGGGAAGAC	chr7:6773011+6773303	293
	_R	ACCCAGCCAGTGTTCTGGGTGC
ECR15	_F	GTCTGCTGTTTCTCTGTAAGGA	chr7:6775357+6775685	329
	_R	ACTCCTTGTCAGGAGGTTCAGC
ECR16	_F	TCTATGCCCATCACCACTATCT	chr7:6822432+6822676	245
	_R	ACGCAGACAGCAGGGGCTGGA
ECR17	_F	GGCCCAAATGCCAGCCATGTTG	chr7:6838133+6838559	427
	_R	CAGTGAGTCCTGGGAGCCCGG
ECR18	_F	TGCTGCCTGCCTGCCAGCAGAAG	chr7:6866573+6866967	395
	_R	TCTGGTGACTTCTGAGATGTCAC
H19-Ebox	_F	CCTGTCAGCTCAGCAGCTCA	chr7:149786313-149786533	221
	_R	ACCTCAGAAAGAGCCTAAGTA
	*All the _R primers are in the same directiont as the _F primers. The actual sequences for _R primers need to be reverse-complemented.
