# Supplementary material for: Phylogenetic and Epigenetic Footprinting of the Putative Enhancers of the Peg3 Domain
Source: PLoS One. 2016 Apr 22;11(4):e0154216. doi: 10.1371/journal.pone.0154216 (PMC4841594; doi:10.1371/journal.pone.0154216)
Supplement: S2 Table — (XLSX) [file pone.0154216.s006.xlsx]

## Sheet: Sheet1
	Table S2. Summary of the results from COBRA analyses
	mECR2	N	#4	#3	#2
	1st	0.866258	0.578443	0.790537	0.938488
	2nd	0.861346	0.549516	0.825606	0.966641
	3rd	0.865912	0.55139	0.79584	0.97439
	Average	0.864505	0.559783	0.803994	0.959839
	STD	0.00274145	0.0161869	0.0189028	0.0188928
	mECR18	N	#4	#3	#2
	1st	0.0652663	0.351856	0.198253	0.701275
	2nd	0.0527859	0.45905	0.215124	0.922719
	3rd	0.0754801	0.386755	0.547472	0.967323
	Average	0.0645108	0.39922	0.320283	0.863772
	STD	0.011366	0.0546736	0.196932	0.142483
	hECR5	Breast N	Breast C	Lung N	Lung C
	1st	0.282395	0.430149	0.23983	0.420328
	2nd	0.144854	0.132611	0.0310787	0.104639
	3rd	0.198734	0.139207	0.0444786	0.160045
	Average	0.208661	0.233989	0.105129	0.228338
	STD	0.0693053	0.169911	0.116847	0.168561
	hECR18	Breast N	Breast C	Lung N	Lung C
	1st	1	0.740554	0.959573	1
	2nd	1	0.931038	0.978766	1
	3rd	1	0.870012	0.97309	1
	Average	1	0.847201	0.970476	1
	STD	0	0.0972691	0.00985984	0
